# Supplementary material for: Release of Pro-Inflammatory/Angiogenic Factors by Retinal Microvascular Cells Is Mediated by Extracellular Vesicles Derived from M1-Activated Microglia
Source: Int J Mol Sci. 2023 Dec 19;25(1):15. doi: 10.3390/ijms25010015 (PMC10778795; doi:10.3390/ijms25010015)
Supplement: Supplementary file 1 [file ijms-25-00015-s001.zip]

Archive with 1 entries (1 files):
- ijms-2710043-supplementary.pdf
